# Supplementary material for: Common mental disorders prevalence in adolescents: A systematic review and meta-analyses
Source: PLoS One. 2020 Apr 23;15(4):e0232007. doi: 10.1371/journal.pone.0232007 (PMC7179924; doi:10.1371/journal.pone.0232007)
Supplement: S1 Data — (XLSX) [file pone.0232007.s004.xlsx]

## Sheet: BD_CMD
author	publication_date	idiom	study_date	country	continent	study_design	age	total	male_total	female_total	cmd_total	cmd_male	cmd_female	GHQ cut-off point	bias	income_level
Amoran	2005	English	2005*	Nigeria	Africa	Cross-sectional	15 to 19 years	197			86			3 or more	high	Lower middle income
Arun	2009	English	2009*	India	Ásia	Cross-sectional	12 to 19 years	2353	1371	1031	954			3 or more	high	Lower middle income
Augustine	2014	English	2009-2010	India	Ásia	Cross-sectional	15 to 19 years	145	145		37	37		3 or more	high	Lower middle income
Ballbè	2015	English	2011-2012	Spain	Europa	Cross-sectional	15 to 19 years	740	396	344	84	40	44	3 or more	high	High income
Czaba£a	2005	Polish	2002	Poland	Europa	Cross-sectional	Mean 13.8 years	1123	521	600	339	117	222	3 or more	high	High income
Droogenbroeck	2018	English	2008	Belgium	Europa	Cross-sectional	15 to 19 years	680	341	339	79	27	52	4 or more	high	High income
Dzhambov	2017	English	2016	Bulgaria	Europa	Cross-sectional	15 to 19 years	557	408	149	184	121	63	3 or more	high	Upper middle income
Fagg	2008	English	2000-2002	United Kingdom	Europa	Cross-sectional	16 to 18 years	2150			462			3 or more	high	High income
Gale	2004	English	1986	United Kingdom	Europa	Longitudinal	16 years	5187	2222	2965	1464	496	968	3 or more	high	High income
Glendinning	2007	English	2002-2003	Russia	Europa	Cross-sectional	14 to 15 years	626			143			4 or more	high	Upper middle income
Green	2018	English	2007-2013	United Kingdom	Europa	Longitudinal	16	1204	618.856	585.144	270			3 or more	high	High income
Hori	2016	English	2011	Japan	Ásia	Cross-sectional	12 to 19 years	744	373	371	195	73	122	4 or more	high	High income
Kaneita	2009	English	2004	Japan	Ásia	Longitudinal	13 to 15 years	516	294	222	197			4 or more	high	High income
Lopes	2016	English and Portuguese	2013-2014	Brazil	América	Cross-sectional	12 to 17 years	74589	33364	41225	22377	7207	15830	3 or more	low	Upper middle income
Mäkelä	2014	English	2008	Finland	Europa	Cross-sectional	15 to 19 years	225	102	123	24	7	17	4 or more	high	High income
Mann	2011	English	2007	Canada	América	Cross-sectional	12 to 19 years	3311	1566	1745	1026	313	735	3 or more	low	High income
McNamee	2008	English	2005	Northern Ireland	Europa	Cross-sectional	16 years	868	352	516	182	41	145	4 or more	high	High income
Miller	2018	English	2018	United Kingdom	Europa	Longitudinal	13 to 17 years	369	204	203	109			4 or more	high	High income
Munezawa	2009	English	2009*	Japan	Ásia	Cross-sectional	12 to 14 years	916	568	348	392			4 or more	high	High income
Nakazawa	2011	English	2008	Japan	Ásia	Cross-sectional	12 to 15 years	4864	2429	2435	2112			4 or more	high	High income
Nishida	2008	English	2006	Japan	Ásia	Cross-sectional	12 to 15 years	4894	2523	2371	1947			4 or more	high	High income
Nur	2012	English	2009-2010	Turkey	Ásia	Cross-sectional	15 to 19 years	244		244	45			4 or more	low	Upper middle income
Ojio	2016	English	2006	Japan	Ásia	Cross-sectional	12 to 18 years	15637	7953	7684	6841	2619	4222	4 or more	high	High income
Oshima	2012	English	2008-2009	Japan	Ásia	Cross-sectional	12 to 18 years	17920	8886	9034	7879	2935	4944	4 or more	high	High income
Padrón	2012	English	2008-2009	Spain	Europa	Cross-sectional	15 to 17 years	4054	1951	2103	1500	548	955	3 or more	low	High income
Pisarska	2011	English	2004	Poland	Europa	Cross-sectional	15 to 16 years	722	383	335	296	119	177	3 or more	low	High income
Rothon	2012	English	2005	United Kingdom	Europa	Longitudinal	14 to 15 years	13539	7852	7579	2302			4 or more	high	High income
Thomson	2018	English	1991-2014	United Kingdom	Europa	Cross-sectional	16 to 19 years	11397	5376	6021	1685	528	1157	4 or more	high	High income
Trainor	2010	English	2001	Australia	Oceania	Longitudinal	13 to 17 years	947	390	557	250			4 or more	high	High income
Trinh	2015	English and French	2009	Canada	América	Cross-sectional	Mean 15,8 years	2660	1236	1397	914	317	592	3 or more	low	High income
Yusoff	2010	English	2010*	Malaysia	Ásia	Cross-sectional	16 years	90	40	50	24			4 or more	high	Upper middle income
Rickwood	1996	English	1994	Australia	Oceania	Longitudinal	16 to 19 years	4163	1988	2175	666	184	482	4 or more	high	High income
